# Supplementary material for: Human Dermal Decellularized ECM Hydrogels as Scaffolds for 3D In Vitro Skin Aging Models
Source: Int J Mol Sci. 2024 Apr 4;25(7):4020. doi: 10.3390/ijms25074020 (PMC11011913; doi:10.3390/ijms25074020)
Supplement: Supplementary file 1 [file ijms-25-04020-s001.zip]

Archive with 1 entries (1 files):
- ijms-2927773-supplementary.pdf
